# Supplementary material for: Ethanolic Extract of Averrhoa carambola Leaf Has an Anticancer Activity on Triple-Negative Breast Cancer Cells: An In Vitro Study
Source: Pharmaceutics. 2024 Dec 24;17(1):2. doi: 10.3390/pharmaceutics17010002 (PMC11768879; doi:10.3390/pharmaceutics17010002)
Supplement: Supplementary file 1 [file pharmaceutics-17-00002-s001.zip]

Archive with 1 entries (1 files):
- pharmaceutics-3359430-supplementary.pdf
